# Supplementary material for: Mefatinib as first-line treatment of patients with advanced EGFR-mutant non-small-cell lung cancer: a phase Ib/II efficacy and biomarker study
Source: Signal Transduct Target Ther. 2021 Nov 1;6:374. doi: 10.1038/s41392-021-00773-3 (PMC8558340; doi:10.1038/s41392-021-00773-3)
Supplement: Supplementary file 2 — Dataset 1 [file 41392_2021_773_MOESM2_ESM.xlsx]

## Sheet: sample info
PatientID	Timepoint	SampleID
P1	Baseline	RS1821797PLA
P2	Baseline	RS1822268PLA
P3	Baseline	RS1824085PLA
P6	Baseline	RS1831058PLA
P7	Baseline	RS1833607PLA
P9	Baseline	RS1838276PLA
P11	Baseline	RS1839491PLA
P13	Baseline	RS1843938PLA
P14	Baseline	RS1845167PLA
P15	Baseline	RS1821103PLA
P17	Baseline	RS1822435PLA
P18	Baseline	RS1822738PLA
P19	Baseline	RS1824711PLA
P20	Baseline	RS1824199PLA
P21	Baseline	RS1826055PLA
P22	Baseline	RS1827886PLA
P23	Baseline	RS1828701PLA
P24	Baseline	RS1829009PLA
P25	Baseline	RS1828955PLA
P26	Baseline	RS1831062PLA
P28	Baseline	RS1832001PLA
P29	Baseline	RS1833010PLA
P30	Baseline	RS1833651PLA
P31	Baseline	RS1837996PLA
P32	Baseline	RS1840397PLA
P33	Baseline	RS1840548PLA
P34	Baseline	RS1844494PLA
P35	Baseline	RS1835809PLA
P36	Baseline	RS1838499PLA
P37	Baseline	RS1845221PLA
P40	Baseline	RS1825782PLA
P41	Baseline	RS1825158PLA
P42	Baseline	RS1827043PLA
P43	Baseline	RS1826722PLA
P44	Baseline	RS1828685PLA
P46	Baseline	RS1829172PLA
P47	Baseline	RS1822786PLA
P49	Baseline	RS1833065PLA
P50	Baseline	RS1835229PLA
P53	Baseline	RS1835634PLA
P55	Baseline	RS1838235PLA
P57	Baseline	RS1839695PLA
P58	Baseline	RS1840478PLA
P59	Baseline	RS1840781PLA
P60	Baseline	RS1820531PLA
P61	Baseline	RS1821663PLA
P64	Baseline	RS1827595PLA
P65	Baseline	RS1827587PLA
P66	Baseline	RS1830803PLA
P67	Baseline	RS1836032PLA
P68	Baseline	RS1839691PLA
P69	Baseline	RS1840345PLA
P70	Baseline	RS1842245PLA
P71	Baseline	RS1842277PLA
P72	Baseline	RS1842802PLA
P74	Baseline	RS1804803PLA
P75	Baseline	RS1800586PLA
P76	Baseline	RS1803004PLA
P78	Baseline	RS1809636PLA
P79	Baseline	RS1806461PLA
P81	Baseline	RS1803868PLA
P84	Baseline	RS1809942PLA
P85	Baseline	RS1726005PLA
P86	Baseline	RS1805453PLA
P87	Baseline	RS1809638PLA
P88	Baseline	RS1812526PLA
P89	Baseline	RS1819261PLA
P90	Baseline	RS1806924PLA
P94	Baseline	RS1804800PLA
P1	Cycle1	RS1829780PLA
P2	Cycle1	RS1828203PLA
P3	Cycle1	RS1831898PLA
P6	Cycle1	RS1837866PLA
P7	Cycle1	RS1840603PLA
P9	Cycle1	RS1846319PLA
P11	Cycle1	RS1846567PLA
P13	Cycle1	RS19002503PLA
P14	Cycle1	RS19003090PLA
P15	Cycle1	RS1827070PLA
P17	Cycle1	RS1829056PLA
P18	Cycle1	RS1829487PLA
P19	Cycle1	RS1832213PLA
P20	Cycle1	RS1831728PLA
P21	Cycle1	RS1833419PLA
P22	Cycle1	RS1834409PLA
P23	Cycle1	RS1835137PLA
P24	Cycle1	RS1835235PLA
P25	Cycle1	RS1835238PLA
P26	Cycle1	RS1837159PLA
P28	Cycle1	RS1838234PLA
P29	Cycle1	RS1839556PLA
P30	Cycle1	RS1840546PLA
P31	Cycle1	RS1845710PLA
P32	Cycle1	RS1847951PLA
P33	Cycle1	RS1847953PLA
P34	Cycle1	RS19001723PLA
P35	Cycle1	RS1843285PLA
P36	Cycle1	RS1846322PLA
P37	Cycle1	RS19002573PLA
P40	Cycle1	RS1833435PLA
P41	Cycle1	RS1832868PLA
P42	Cycle1	RS1835012PLA
P43	Cycle1	RS1834805PLA
P44	Cycle1	RS1835925PLA
P46	Cycle1	RS1835237PLA
P49	Cycle1	RS1839497PLA
P50	Cycle1	RS1842797PLA
P53	Cycle1	RS1842775PLA
P55	Cycle1	RS1846150PLA
P57	Cycle1	RS1847398PLA
P58	Cycle1	RS1848270PLA
P59	Cycle1	RS1848540PLA
P60	Cycle1	RS1826712PLA
P61	Cycle1	RS1828941PLA
P64	Cycle1	RS1834047PLA
P65	Cycle1	RS1834362PLA
P66	Cycle1	RS1837048PLA
P67	Cycle1	RS1844264PLA
P68	Cycle1	RS1847362PLA
P69	Cycle1	RS1847850PLA
P70	Cycle1	RS19000922PLA
P71	Cycle1	RS19000329PLA
P72	Cycle1	RS19000325PLA
P74	Cycle1	RS1810384PLA
P75	Cycle1	RS1804324PLA
P76	Cycle1	RS1806456PLA
P78	Cycle1	RS1815380PLA
P79	Cycle1	RS1811849PLA
P81	Cycle1	RS1807865PLA
P84	Cycle1	RS1816446PLA
P85	Cycle1	RS1803400PLA
P86	Cycle1	RS1810904PLA
P87	Cycle1	RS1815629PLA
P88	Cycle1	RS1818411PLA
P90	Cycle1	RS1813227PLA
P1	PD	RS19037560PLA
P3	PD	RS19003094PLA
P7	PD	RS19034530PLA
P11	PD	RS19023017PLA
P14	PD	RS19016596PLA
P17	PD	RS19013822PLA
P18	PD	RS19006658PLA
P20	PD	RS19050763PLA
P21	PD	RS19010041PLA
P22	PD	RS19053109PLA
P24	PD	RS20022284PLA
P28	PD	RS20017972PLA
P29	PD	RS19071092PLA
P30	PD	RS20020402PLA
P32	PD	RS19034823PLA
P33	PD	RS19060922PLA
P35	PD	RS19014447PLA
P40	PD	RS19033548PLA
P42	PD	RS19058769PLA
P44	PD	RS19007327PLA
P55	PD	RS19059029PLA
P57	PD	RS19026884PLA
P58	PD	RS20001229PLA
P60	PD	RS20011390PLA
P61	PD	RS20007017PLA
P64	PD	RS19026871PLA
P65	PD	RS19026879PLA
P66	PD	RS19025187PLA
P68	PD	RS19035542PLA
P70	PD	RS19046763PLA
P71	PD	RS19054544PLA
P75	PD	RS19017433PLA
P76	PD	RS19053940PLA
P79	PD	RS1836031PLA
P85	PD	RS19022089PLA
P86	PD	RS19056686PLA
P87	PD	RS19071244PLA
P88	PD	RS1838269PLA
Note:	Baseline refers to time before mefatinib therapy
	Cycle1 refers to the first follow-up visit after first cycle of mefatinib therapy.
	PD refers to confirmation of disease progression
	PLA refers to sample type sent for NGS assay (plasma)

## Sheet: NGS report
pID	Timepoint	Sample_ID	Gene	Mutation_Type	Exon_Rank	Description	AF	CHROM	POS	REF	ALT
P1	PD	RS19037560PLA	NRAS	missense_variant	4	p.Q99L	0.0105	1	115252344	T	A
P1	PD	RS19037560PLA	NFE2L2	stop_gained	4	p.W188*	0.0069	2	178097151	C	T
P1	PD	RS19037560PLA	ROS1	missense_variant	42	p.Q2204K	0.0227	6	117622260	G	T
P1	PD	RS19037560PLA	EGFR	disruptive_inframe_deletion	19	p.E746_A750del	0.0824	7	55242464	AGGAATTAAGAGAAGC	A
P1	PD	RS19037560PLA	EGFR	missense_variant	20	p.T790M	0.0053	7	55249071	C	T
P1	PD	RS19037560PLA	BRAF	missense_variant	15	p.V600E	0.0027	7	140453136	A	T
P1	Baseline	RS1821797PLA	CDK4	cn_amp		cn_amp	2.59	12q14.1	12q14.1	7	7
P1	Baseline	RS1821797PLA	EGFR	disruptive_inframe_deletion	19	p.E746_A750del	0.4311	7	55242464	AGGAATTAAGAGAAGC	A
P1	Baseline	RS1821797PLA	EGFR	cn_amp		cn_amp	3.5	7p11.2	7p11.2	28	28
P1	Baseline	RS1821797PLA	NFE2L2	stop_gained	4	p.W188*	0.0653	2	178097151	C	T
P1	Baseline	RS1821797PLA	NRAS	missense_variant	4	p.Q99L	0.0057	1	115252344	T	A
P1	Baseline	RS1821797PLA	ROS1	missense_variant	42	p.Q2204K	0.0136	6	117622260	G	T
P1	Cycle1	RS1829780PLA	EGFR	disruptive_inframe_deletion	19	p.E746_A750del	0.0006	7	55242464	AGGAATTAAGAGAAGC	A
P1	Cycle1	RS1829780PLA	NRAS	missense_variant	4	p.Q99L	0.0061	1	115252344	T	A
P1	Cycle1	RS1829780PLA	ROS1	missense_variant	42	p.Q2204K	0.0213	6	117622260	G	T
P2	Cycle1	RS1828203PLA	negative
P2	Baseline	RS1822268PLA	EGFR	disruptive_inframe_deletion	19	p.E746_A750del	0.0005	7	55242464	AGGAATTAAGAGAAGC	A
P3	Baseline	RS1824085PLA	EGFR	disruptive_inframe_deletion	19	p.E746_A750del	0.064	7	55242464	AGGAATTAAGAGAAGC	A
P3	Baseline	RS1824085PLA	LRP1B	intron_variant	11	c.1789+4A>G	0.0392	2	141806551	T	C
P3	Baseline	RS1824085PLA	PIK3CA	missense_variant	10	p.E542K	0.0858	3	178936082	G	A
P3	Baseline	RS1824085PLA	SETD2	missense_variant	8	p.G1644R	0.0505	3	47143033	C	T
P3	Baseline	RS1824085PLA	TP53	missense_variant	7	p.L257R	0.049	17	7577511	A	C
P3	Cycle1	RS1831898PLA	negative
P3	PD	RS19003094PLA	B2M	intron_variant	1	c.67+16C>G	0.2588	15	45003827	C	G
P3	PD	RS19003094PLA	BRCA1	cn_amp		cn_amp	2.44	17q21.31	17q21.31	23	23
P3	PD	RS19003094PLA	BRCA2	synonymous_variant	3	p.P26=	0.2944	13	32893224	A	G
P3	PD	RS19003094PLA	EGFR	disruptive_inframe_deletion	19	p.E746_A750del	0.1842	7	55242464	AGGAATTAAGAGAAGC	A
P3	PD	RS19003094PLA	ERBB2	cn_amp		cn_amp	2.4	17q12	17q12	18	16
P3	PD	RS19003094PLA	LRP1B	intron_variant	11	c.1789+4A>G	0.1366	2	141806551	T	C
P3	PD	RS19003094PLA	NF1	cn_amp		cn_amp	2.4	17q11.2	17q11.2	4	4
P3	PD	RS19003094PLA	PIK3CA	missense_variant	10	p.E542K	0.2621	3	178936082	G	A
P3	PD	RS19003094PLA	RB1	large_genomic_rearrangement	18-27	exon18-27cn_del	1.41	13q14.2	49027079-49054266(+)	26	9
P3	PD	RS19003094PLA	SETD2	missense_variant	8	p.G1644R	0.3554	3	47143033	C	T
P3	PD	RS19003094PLA	TP53	missense_variant	7	p.L257R	0.2829	17	7577511	A	C
P6	Cycle1	RS1837866PLA	EGFR	missense_variant	21	p.L858R	0.0025	7	55259515	T	G
P6	Baseline	RS1831058PLA	EGFR	missense_variant	21	p.L858R	0.0039	7	55259515	T	G
P7	PD	RS19034530PLA	negative
P7	Cycle1	RS1840603PLA	EGFR	missense_variant	21	p.L858R	0.0012	7	55259515	T	G
P7	Baseline	RS1833607PLA	EGFR	missense_variant	21	p.L858R	0.0213	7	55259515	T	G
P7	Baseline	RS1833607PLA	TP53	missense_variant	5	p.L130V	0.0261	17	7578542	G	C
P9	Cycle1	RS1846319PLA	negative
P9	Baseline	RS1838276PLA	EGFR	disruptive_inframe_deletion	19	p.L747_T751del	0.0042	7	55242467	AATTAAGAGAAGCAAC	A
P11	PD	RS19023017PLA	negative
P11	Baseline	RS1839491PLA	EGFR	disruptive_inframe_deletion	19	p.E746_A750del	0.0005	7	55242464	AGGAATTAAGAGAAGC	A
P11	Cycle1	RS1846567PLA	negative
P13	Cycle1	RS19002503PLA	negative
P13	Baseline	RS1843938PLA	EGFR	disruptive_inframe_deletion	19	p.E746_A750del	0.0039	7	55242464	AGGAATTAAGAGAAGC	A
P14	PD	RS19016596PLA	CCND1	cn_amp		cn_amp	3.2	11q13.3	11q13.3	5	5
P14	PD	RS19016596PLA	FGF19	cn_amp		cn_amp	2.8	11q13.3	11q13.3	3	2
P14	PD	RS19016596PLA	FGF4	cn_amp		cn_amp	2.8	11q13.3	11q13.3	2	2
P14	PD	RS19016596PLA	FGF3	cn_amp		cn_amp	2.7	11q13.3	11q13.3	3	2
P14	PD	RS19016596PLA	EGFR	missense_variant	21	p.L858R	0.1141	7	55259515	T	G
P14	PD	RS19016596PLA	CDKN2A	missense_variant	2	p.R87G	0.0397	9	21971099	G	C
P14	Cycle1	RS19003090PLA	negative
P14	Baseline	RS1845167PLA	CCND1	cn_amp		cn_amp	3.36	11q13.3	11q13.3	5	5
P14	Baseline	RS1845167PLA	FGF19	cn_amp		cn_amp	3.1	11q13.3	11q13.3	3	2
P14	Baseline	RS1845167PLA	FGF4	cn_amp		cn_amp	2.96	11q13.3	11q13.3	3	2
P14	Baseline	RS1845167PLA	FGF3	cn_amp		cn_amp	2.74	11q13.3	11q13.3	3	2
P14	Baseline	RS1845167PLA	EGFR	missense_variant	21	p.L858R	0.1802	7	55259515	T	G
P14	Baseline	RS1845167PLA	EGFR	cn_amp		cn_amp	2.63	7p11.2	7p11.2	28	28
P14	Baseline	RS1845167PLA	PMS2	cn_amp		cn_amp	2.56	7p22.1	7p22.1	15	10
P14	Baseline	RS1845167PLA	CDKN2A	missense_variant	2	p.R87G	0.0568	9	21971099	G	C
P15	Baseline	RS1821103PLA	EGFR	missense_variant	21	p.L858R	0.0014	7	55259515	T	G
P15	Cycle1	RS1827070PLA	negative
P17	PD	RS19013822PLA	EGFR	disruptive_inframe_deletion	19	p.E746_A750del	0.0023	7	55242464	AGGAATTAAGAGAAGC	A
P17	PD	RS19013822PLA	EGFR	missense_variant	20	p.T790M	0.0021	7	55249071	C	T
P17	Baseline	RS1822435PLA	EGFR	disruptive_inframe_deletion	19	p.E746_A750del	0.0092	7	55242464	AGGAATTAAGAGAAGC	A
P17	Baseline	RS1822435PLA	GATA3	splice_donor_variant	4	c.924+1G>C	0.0067	10	8106102	G	C
P17	Baseline	RS1822435PLA	PTEN	missense_variant	2	p.I28N	0.0129	10	89653785	T	A
P17	Baseline	RS1822435PLA	TP53	missense_variant	8	p.E271V	0.0065	17	7577126	T	A
P17	Cycle1	RS1829056PLA	negative
P18	PD	RS19006658PLA	TP53	frameshift_variant	6	p.R209fs	0.0387	17	7578221	TTC	T
P18	PD	RS19006658PLA	EGFR	missense_variant	7	p.T263P	0.0835	7	55221743	A	C
P18	PD	RS19006658PLA	EGFR	missense_variant	21	p.L858R	0.0995	7	55259515	T	G
P18	Baseline	RS1822738PLA	EGFR	missense_variant	21	p.L858R	0.003	7	55259515	T	G
P18	Cycle1	RS1829487PLA	negative
P19	Cycle1	RS1832213PLA	negative
P19	Baseline	RS1824711PLA	EGFR	missense_variant	21	p.L858R	0.0127	7	55259515	T	G
P19	Baseline	RS1824711PLA	EGFR	conservative_inframe_deletion	25	p.A1013_E1015del	0.0081	7	55268970	TGCCGACGAG	T
P19	Baseline	RS1824711PLA	PTEN	frameshift_variant	8	p.T319fs	0.0048	10	89720798	GTACT	G
P20	PD	RS19050763PLA	CDK4	cn_amp		cn_amp	3.3	12q14.1	12q14.1	7	7
P20	PD	RS19050763PLA	LRP1B	missense_variant	12	p.P654S	0.0637	2	141777501	G	A
P20	PD	RS19050763PLA	BRAF	missense_variant	15	p.V600E	0.0091	7	140453136	A	T
P20	PD	RS19050763PLA	EGFR	conservative_inframe_deletion	19	p.E746_A750del	0.0816	7	55242465	GGAATTAAGAGAAGCA	G
P20	PD	RS19050763PLA	EGFR	missense_variant	20	p.T790M	0.0743	7	55249071	C	T
P20	Cycle1	RS1831728PLA	negative
P20	Baseline	RS1824199PLA	EGFR	conservative_inframe_deletion	19	p.E746_A750del	0.0059	7	55242465	GGAATTAAGAGAAGCA	G
P20	Baseline	RS1824199PLA	LRP1B	missense_variant	12	p.P654S	0.0074	2	141777501	G	A
P21	PD	RS19010041PLA	TP53	missense_variant	5	p.M133K	0.0725	17	7578532	A	T
P21	PD	RS19010041PLA	EGFR	missense_variant	20	p.T790M	0.0194	7	55249071	C	T
P21	PD	RS19010041PLA	EGFR	missense_variant	21	p.L858R	0.0404	7	55259515	T	G
P21	PD	RS19010041PLA	EGFR	fusion	Exon3_Intron1	EGFR-LOC100996654	0.0046	7:55211125_7:54849804	7:55211125_7:54849804	4;2;1;2	3;2;1;0
P21	PD	RS19010041PLA	EGFR	cn_amp		cn_amp	3.79	7p11.2	7p11.2	28	28
P21	PD	RS19010041PLA	MYC	cn_amp		cn_amp	2.57	8q24.21	8q24.21	3	2
P21	Cycle1	RS1833419PLA	EGFR	missense_variant	21	p.L858R	0.0013	7	55259515	T	G
P21	Baseline	RS1826055PLA	EGFR	missense_variant	21	p.L858R	0.0265	7	55259515	T	G
P21	Baseline	RS1826055PLA	EGFR	fusion	Exon17_intergenic	EGFR-SEC61G	0.0086	7:55240768_7:54764014	7:55240768_7:54764014	1;1;8;10	1;1;0;4
P21	Baseline	RS1826055PLA	EGFR	cn_amp		cn_amp	2.99	7p11.2	7p11.2	28	28
P21	Baseline	RS1826055PLA	TP53	missense_variant	5	p.M133K	0.0344	17	7578532	A	T
P22	PD	RS19053109PLA	TP53	missense_variant	7	p.R248W	0.0027	17	7577539	G	A
P22	PD	RS19053109PLA	EGFR	missense_variant	20	p.T790M	0.0014	7	55249071	C	T
P22	PD	RS19053109PLA	EGFR	missense_variant	21	p.L858R	0.0038	7	55259515	T	G
P22	Cycle1	RS1834409PLA	negative
P22	Baseline	RS1827886PLA	EGFR	missense_variant	21	p.L858R	0.0035	7	55259515	T	G
P22	Baseline	RS1827886PLA	TP53	missense_variant	7	p.R248W	0.0022	17	7577539	G	A
P23	Cycle1	RS1835137PLA	EGFR	disruptive_inframe_deletion	19	p.E746_A750del	0.0005	7	55242464	AGGAATTAAGAGAAGC	A
P23	Baseline	RS1828701PLA	EGFR	disruptive_inframe_deletion	19	p.E746_A750del	0.4583	7	55242464	AGGAATTAAGAGAAGC	A
P23	Baseline	RS1828701PLA	EGFR	cn_amp		cn_amp	3.93	7p11.2	7p11.2	28	28
P23	Baseline	RS1828701PLA	TP53	missense_variant	5	p.R175H	0.0531	17	7578406	C	T
P24	Cycle1	RS1835235PLA	negative
P24	Baseline	RS1829009PLA	BRIP1	synonymous_variant	20	p.I1229=	0.0058	17	59760720	T	G
P24	Baseline	RS1829009PLA	EGFR	disruptive_inframe_deletion	19	p.E746_S752delinsV	0.0077	7	55242466	GAATTAAGAGAAGCAACATC	GT
P24	Baseline	RS1829009PLA	MRE11	missense_variant	15	p.A526V	0.0088	11	94180591	G	A
P24	Baseline	RS1829009PLA	TP53	splice_acceptor_variant	7	c.673-1G>C	0.006	17	7577609	C	G
P24	Cycle1	RS1835235PLA	negative
P24	PD	RS20022284PLA	TP53	splice_acceptor_variant	7	c.673-1G>C	0.0061	17	7577609	C	G
P24	PD	RS20022284PLA	EGFR	disruptive_inframe_deletion	19	p.E746_S752delinsV	0.0057	7	55242467	AATTAAGAGAAGCAACATC	T
P25	Cycle1	RS1835238PLA	negative
P25	Baseline	RS1828955PLA	EGFR	disruptive_inframe_deletion	19	p.E746_A750del	0.0018	7	55242464	AGGAATTAAGAGAAGC	A
P25	Baseline	RS1828955PLA	MCL1	missense_variant	1	p.Y15S	0.0305	1	150551963	T	G
P25	Baseline	RS1828955PLA	NRAS	missense_variant	2	p.G12C	0.0014	1	115258748	C	A
P26	Cycle1	RS1837159PLA	PAK5	missense_variant	5	p.P106S	0.0057	20	9561466	G	A
P26	Baseline	RS1831062PLA	EGFR	synonymous_variant	6	p.S227=	0.0095	7	55220291	C	T
P26	Baseline	RS1831062PLA	EGFR	missense_variant	21	p.L858R	0.0153	7	55259515	T	G
P26	Baseline	RS1831062PLA	GRIN2A	missense_variant	14	p.D1121Y	0.0054	16	9858040	C	A
P26	Baseline	RS1831062PLA	PAK5	missense_variant	5	p.P106S	0.0085	20	9561466	G	A
P26	Baseline	RS1831062PLA	PTEN	frameshift_variant	1	p.L25fs	0.0105	10	89624298	CT	C
P26	Baseline	RS1831062PLA	TP53	missense_variant	5	p.C176F	0.0064	17	7578403	C	A
P28	Cycle1	RS1838234PLA	negative
P28	Baseline	RS1832001PLA	CDK6	missense_variant	2	p.E14D	0.0188	7	92462596	T	G
P28	Baseline	RS1832001PLA	EGFR	disruptive_inframe_deletion	19	p.E746_A750del	0.0107	7	55242464	AGGAATTAAGAGAAGC	A
P28	Baseline	RS1832001PLA	EPHA3	missense_variant	15	p.R883W	0.0069	3	89499477	C	T
P28	PD	RS20017972PLA	EPHA3	missense_variant	15	p.R883W	0.1308	3	89499477	C	T
P28	PD	RS20017972PLA	EGFR	disruptive_inframe_deletion	19	p.E746_A750del	0.2294	7	55242464	AGGAATTAAGAGAAGC	A
P28	PD	RS20017972PLA	EGFR	missense_variant	20	p.T790M	0.1091	7	55249071	C	T
P28	PD	RS20017972PLA	EGFR	cn_amp		cn_amp	2.8	7	7p11.2	28	28
P28	PD	RS20017972PLA	BRAF	cn_amp		cn_amp	2.6	7	7q34	5	5
P28	PD	RS20017972PLA	CDKN2A	gene_fusion	Intron2_Intron1	CDKN2A-CDKN2B-AS1	0.3084	9	21968451	SV_Type=DEL;Orientation=FR;Gene_L=CDKN2A;Gene_R=CDKN2B-AS1;Gene_L_part=3_prime;Gene_R_part=3_prime;Transcript_L_strand=minus;Transcript_R_strand=plus	Breakpoint=9:21968451_9:22026855;Span=58403
P29	Cycle1	RS1839556PLA	negative
P29	Baseline	RS1833010PLA	CARD11	missense_variant	16	p.G705D	0.015	7	2962794	C	T
P29	Baseline	RS1833010PLA	EGFR	disruptive_inframe_deletion	19	p.E746_A750del	0.0295	7	55242464	AGGAATTAAGAGAAGC	A
P29	PD	RS19071092PLA	negative
P30	Cycle1	RS1840546PLA	negative
P30	Baseline	RS1833651PLA	EGFR	missense_variant	21	p.L858R	0.0064	7	55259515	T	G
P30	PD	RS20020402PLA	NAV3	splice_region_variant	33	c.6055+7_6055+9delinsACG	0.0079	12	78582564	GCA	ACG
P30	PD	RS20020402PLA	EGFR	missense_variant	20	p.T790M	0.0117	7	55249071	C	T
P30	PD	RS20020402PLA	EGFR	missense_variant	21	p.L858R	0.0318	7	55259515	T	G
P31	Cycle1	RS1845710PLA	negative
P31	Baseline	RS1837996PLA	EGFR	disruptive_inframe_deletion	19	p.E746_S752delinsV	0.0201	7	55242466	GAATTAAGAGAAGCAACATC	GT
P31	Baseline	RS1837996PLA	EGFR	splice_acceptor_variant	22	c.2626-2A>C	0.006	7	55260457	A	C
P31	Baseline	RS1837996PLA	FAT3	missense_variant	23	p.P4208Q	0.0095	11	92616245	C	A
P31	Baseline	RS1837996PLA	TP53	conservative_inframe_deletion	8	p.E286_E294del	0.0068	17	7577055	GCTCCCCTTTCTTGCGGAGATTCTCTTC	G
P32	PD	RS19034823PLA	RB1	frameshift_variant	19	p.G617fs	0.0031	13	49030367	G	GA
P32	PD	RS19034823PLA	EGFR	disruptive_inframe_deletion	19	p.E746_A750del	0.0039	7	55242464	AGGAATTAAGAGAAGC	A
P32	Cycle1	RS1847951PLA	negative
P32	Baseline	RS1840397PLA	EGFR	disruptive_inframe_deletion	19	p.E746_A750del	0.0477	7	55242464	AGGAATTAAGAGAAGC	A
P32	Baseline	RS1840397PLA	RB1	frameshift_variant	19	p.G617fs	0.0299	13	49030367	G	GA
P32	Baseline	RS1840397PLA	TP53	missense_variant	5	p.M133K	0.0132	17	7578532	A	T
P33	PD	RS19060922PLA	negative
P33	Cycle1	RS1847953PLA	negative
P33	Baseline	RS1840548PLA	EGFR	missense_variant	21	p.L858R	0.0033	7	55259515	T	G
P34	Cycle1	RS19001723PLA	negative
P34	Baseline	RS1844494PLA	EGFR	disruptive_inframe_deletion	19	p.E746_A750del	0.0044	7	55242464	AGGAATTAAGAGAAGC	A
P35	PD	RS19014447PLA	EGFR	disruptive_inframe_deletion	19	p.E746_A750del	0.0006	7	55242464	AGGAATTAAGAGAAGC	A
P35	Cycle1	RS1843285PLA	negative
P35	Baseline	RS1835809PLA	EGFR	disruptive_inframe_deletion	19	p.E746_A750del	0.0126	7	55242464	AGGAATTAAGAGAAGC	A
P35	Baseline	RS1835809PLA	TP53	missense_variant	4	p.G105R	0.0324	17	7579374	C	G
P36	Cycle1	RS1846322PLA	negative
P36	Baseline	RS1838499PLA	EGFR	disruptive_inframe_deletion	19	p.E746_A750del	0.1822	7	55242464	AGGAATTAAGAGAAGC	A
P36	Baseline	RS1838499PLA	TP53	frameshift_variant	6	p.T211fs	0.1498	17	7578215	AAG	A
P37	Cycle1	RS19002573PLA	negative
P37	Baseline	RS1845221PLA	TP53	stop_gained	8	p.K291*	0.0066	17	7577067	T	A
P37	Baseline	RS1845221PLA	EGFR	missense_variant	21	p.L858R	0.0196	7	55259515	T	G
P40	PD	RS19033548PLA	CDK4	cn_amp		cn_amp	2.5	12q14.1	12q14.1	7	7
P40	PD	RS19033548PLA	MLH1	cn_amp		cn_amp	2.7	3p22.2	3p22.2	19	19
P40	PD	RS19033548PLA	EGFR	missense_variant	20	p.T790M	0.0117	7	55249071	C	T
P40	PD	RS19033548PLA	EGFR	missense_variant	21	p.L858R	0.0158	7	55259515	T	G
P40	Cycle1	RS1833435PLA	MLH1	cn_amp		cn_amp	2.73	3p22.2	3p22.2	19	19
P40	Cycle1	RS1833435PLA	EGFR	missense_variant	21	p.L858R	0.0011	7	55259515	T	G
P40	Baseline	RS1825782PLA	CDK4	cn_amp		cn_amp	3.88	12q14.1	12q14.1	7	7
P40	Baseline	RS1825782PLA	EGFR	missense_variant	21	p.L858R	0.0962	7	55259515	T	G
P40	Baseline	RS1825782PLA	MLH1	cn_amp		cn_amp	2.69	3p22.2	3p22.2	19	18
P41	Cycle1	RS1832868PLA	negative
P41	Baseline	RS1825158PLA	EGFR	missense_variant	21	p.L858R	0.5665	7	55259515	T	G
P41	Baseline	RS1825158PLA	EGFR	cn_amp		cn_amp	3.85	7p11.2	7p11.2	28	28
P41	Baseline	RS1825158PLA	TP53	missense_variant	6	p.H193R	0.1737	17	7578271	T	C
P42	Cycle1	RS1835012PLA	negative
P42	Baseline	RS1827043PLA	EGFR	disruptive_inframe_deletion	19	p.E746_A750del	0.0024	7	55242464	AGGAATTAAGAGAAGC	A
P42	PD	RS19058769PLA	EGFR	disruptive_inframe_deletion	19	p.E746_A750del	0.0022	7	55242464	AGGAATTAAGAGAAGC	A
P42	PD	RS19058769PLA	EGFR	missense_variant	20	p.T790M	0.0026	7	55249071	C	T
P43	Cycle1	RS1834805PLA	negative
P43	Baseline	RS1826722PLA	EGFR	missense_variant	21	p.L858R	0.0016	7	55259515	T	G
P44	Cycle1	RS1835925PLA	negative
P44	PD	RS19007327PLA	EGFR	disruptive_inframe_deletion	19	p.L747_P753delinsS	0.0023	7	55242469	TTAAGAGAAGCAACATCTC	T
P44	PD	RS19007327PLA	EGFR	missense_variant	20	p.T790M	0.0018	7	55249071	C	T
P44	Baseline	RS1828685PLA	EGFR	disruptive_inframe_deletion	19	p.L747_P753delinsS	0.0354	7	55242469	TTAAGAGAAGCAACATCTC	T
P44	Baseline	RS1828685PLA	TP53	splice_region_variant	4	c.375+5G>T	0.053	17	7579307	C	A
P46	Cycle1	RS1835237PLA	negative
P46	Baseline	RS1829172PLA	EGFR	conservative_inframe_deletion	19	p.E746_T751delinsVA	0.0122	7	55242466	GAATTAAGAGAAGCAACA	GTTGCT
P47	Baseline	RS1822786PLA	EGFR	missense_variant	21	p.L858R	0.4156	7	55259515	T	G
P47	Baseline	RS1822786PLA	EGFR	fusion	Intron13_intergenic	EGFR-EGFR-AS1	0.02	7:55229379_7:55257464	7:55229379_7:55257464	5;4;8;13	4;6;6;7
P47	Baseline	RS1822786PLA	EGFR	cn_amp		cn_amp	3.12	7p11.2	7p11.2	28	28
P47	Baseline	RS1822786PLA	TP53	stop_gained	5	p.E180*	0.029	17	7578392	C	A
P49	Cycle1	RS1839497PLA	negative
P49	Baseline	RS1833065PLA	EGFR	missense_variant	21	p.L858R	0.0104	7	55259515	T	G
P49	Baseline	RS1833065PLA	TP53	missense_variant	7	p.R248W	0.0067	17	7577539	G	A
P50	Cycle1	RS1842797PLA	TP53	missense_variant	5	p.S149F	0.0067	17	7578484	G	A
P50	Baseline	RS1835229PLA	CDK6	missense_variant	5	p.R214H	0.0789	7	92300746	C	T
P50	Baseline	RS1835229PLA	EGFR	missense_variant	21	p.L858R	0.263	7	55259515	T	G
P50	Baseline	RS1835229PLA	EGFR	cn_amp		cn_amp	2.82	7p11.2	7p11.2	28	27
P50	Baseline	RS1835229PLA	KRAS	cn_amp		cn_amp	2.65	12p12.1	12p12.1	7	6
P50	Baseline	RS1835229PLA	SMARCA4	missense_variant	26	p.D1183V	0.0061	19	11143967	A	T
P50	Baseline	RS1835229PLA	TP53	missense_variant	5	p.S149F	0.0089	17	7578484	G	A
P50	Baseline	RS1835229PLA	TP53	frameshift_variant	4	p.S96fs	0.1263	17	7579399	AG	A
P53	Cycle1	RS1842775PLA	negative
P53	Baseline	RS1835634PLA	EGFR	disruptive_inframe_deletion	19	p.L747_P753delinsS	0.001	7	55242469	TTAAGAGAAGCAACATCTC	T
P55	Cycle1	RS1846150PLA	negative
P55	Baseline	RS1838235PLA	EGFR	disruptive_inframe_deletion	19	p.E746_A750del	0.0565	7	55242464	AGGAATTAAGAGAAGC	A
P55	PD	RS19059029PLA	EGFR	disruptive_inframe_deletion	19	p.E746_A750del	0.0142	7	55242464	AGGAATTAAGAGAAGC	A
P55	PD	RS19059029PLA	EGFR	missense_variant	20	p.T790M	0.0115	7	55249071	C	T
P57	PD	RS19026884PLA	negative
P57	Cycle1	RS1847398PLA	negative
P57	Baseline	RS1839695PLA	EGFR	missense_variant	21	p.L858R	0.0316	7	55259515	T	G
P57	Baseline	RS1839695PLA	GATA3	missense_variant	4	p.S271L	0.0162	10	8105989	C	T
P57	Baseline	RS1839695PLA	TP53	missense_variant	7	p.S241F	0.0131	17	7577559	G	A
P58	Cycle1	RS1848270PLA	negative
P58	Baseline	RS1840478PLA	EGFR	disruptive_inframe_deletion	19	p.E746_A750del	0.0231	7	55242464	AGGAATTAAGAGAAGC	A
P58	PD	RS20001229PLA	EGFR	disruptive_inframe_deletion	19	p.E746_A750del	0.005	7	55242464	AGGAATTAAGAGAAGC	A
P59	Cycle1	RS1848540PLA	EGFR	conservative_inframe_deletion	19	p.E746_A750del	0.0006	7	55242465	GGAATTAAGAGAAGCA	G
P59	Baseline	RS1840781PLA	EGFR	conservative_inframe_deletion	19	p.E746_A750del	0.0034	7	55242465	GGAATTAAGAGAAGCA	G
P60	Baseline	RS1820531PLA	EGFR	missense_variant	21	p.L858R	0.0035	7	55259515	T	G
P60	Cycle1	RS1826712PLA	negative
P60	PD	RS20011390PLA	EGFR	missense_variant	21	p.L858R	0.003	7	55259515	T	G
P61	Baseline	RS1821663PLA	EGFR	missense_variant	21	p.L858R	0.0025	7	55259515	T	G
P61	Baseline	RS1821663PLA	PIK3CA	missense_variant	21	p.H1047R	0.0062	3	178952085	A	G
P61	Baseline	RS1821663PLA	RBM10	stop_gained	20	p.R830*	0.0057	X	47044967	C	T
P61	Cycle1	RS1828941PLA	negative
P61	PD	RS20007017PLA	POLE	splice_region_variant	45	c.6330+5G>C	0.0288	12	133208896	C	G
P61	PD	RS20007017PLA	TP53	stop_gained	6	p.Q192*	0.0303	17	7578275	G	A
P61	PD	RS20007017PLA	SMAD4	stop_gained	9	p.S343*	0.0175	18	48591865	C	G
P61	PD	RS20007017PLA	SMARCA4	missense_variant	26	p.G1194R	0.0405	19	11143999	G	A
P61	PD	RS20007017PLA	MSH6	stop_gained	4	p.S602*	0.0055	2	48026927	C	G
P61	PD	RS20007017PLA	PIK3CA	missense_variant	21	p.H1047R	0.0268	3	178952085	A	G
P61	PD	RS20007017PLA	FBXW7	frameshift_variant	10	p.L537fs	0.024	4	153247194	C	CG
P61	PD	RS20007017PLA	CDH18	frameshift_variant	15	p.S639fs	0.0056	5	19473790	TG	T
P61	PD	RS20007017PLA	ROS1	missense_variant	35	p.K1887N	0.0101	6	117642538	C	G
P61	PD	RS20007017PLA	EGFR	missense_variant	21	p.L858R	0.0145	7	55259515	T	G
P61	PD	RS20007017PLA	RBM10	synonymous_variant	20	p.P790=	0.0307	X	47044849	G	A
P61	PD	RS20007017PLA	RBM10	stop_gained	20	p.R830*	0.013	X	47044967	C	T
P64	PD	RS19026871PLA	EGFR	missense_variant	21	p.L858R	0.005	7	55259515	T	G
P64	Cycle1	RS1834047PLA	negative
P64	Baseline	RS1827595PLA	EGFR	missense_variant	21	p.L858R	0.0049	7	55259515	T	G
P65	PD	RS19026879PLA	negative
P65	Cycle1	RS1834362PLA	EGFR	disruptive_inframe_deletion	19	p.E746_A750del	0.0004	7	55242464	AGGAATTAAGAGAAGC	A
P65	Baseline	RS1827587PLA	EGFR	disruptive_inframe_deletion	19	p.E746_A750del	0.0168	7	55242464	AGGAATTAAGAGAAGC	A
P66	PD	RS19025187PLA	RAD54L	synonymous_variant	16	p.R606=	0.0644	1	46740338	G	C
P66	PD	RS19025187PLA	TP53	missense_variant	7	p.R248W	0.0133	17	7577539	G	A
P66	PD	RS19025187PLA	TP53	missense_variant	6	p.Y220C	0.1739	17	7578190	T	C
P66	PD	RS19025187PLA	SMAD4	missense_variant	9	p.R361H	0.101	18	48591919	G	A
P66	PD	RS19025187PLA	EGFR	disruptive_inframe_deletion	19	p.L747_P753delinsS	0.1925	7	55242469	TTAAGAGAAGCAACATCTC	T
P66	PD	RS19025187PLA	EGFR	missense_variant	20	p.T790M	0.1621	7	55249071	C	T
P66	PD	RS19025187PLA	MET	cn_amp		cn_amp	3	7q31.2	7q31.2	28	28
P66	Cycle1	RS1837048PLA	TP53	missense_variant	7	p.R248W	0.006	17	7577539	G	A
P66	Baseline	RS1830803PLA	CDKN2A	cn_del		cn_del	1.3	9p21.3	9p21.3	5	5
P66	Baseline	RS1830803PLA	EGFR	disruptive_inframe_deletion	19	p.L747_P753delinsS	0.1682	7	55242469	TTAAGAGAAGCAACATCTC	T
P66	Baseline	RS1830803PLA	EGFR	cn_amp		cn_amp	2.31	7p11.2	7p11.2	28	22
P66	Baseline	RS1830803PLA	FGFR1	cn_del		cn_del	1.67	8p11.22	8p11.22	8	7
P66	Baseline	RS1830803PLA	RAD54L	synonymous_variant	16	p.R606=	0.1084	1	46740338	G	C
P66	Baseline	RS1830803PLA	SMAD4	missense_variant	9	p.R361H	0.2563	18	48591919	G	A
P66	Baseline	RS1830803PLA	TP53	missense_variant	6	p.Y220C	0.4109	17	7578190	T	C
P67	Cycle1	RS1844264PLA	negative
P67	Baseline	RS1836032PLA	EGFR	disruptive_inframe_deletion	19	p.E746_A750del	0.0038	7	55242464	AGGAATTAAGAGAAGC	A
P67	Baseline	RS1836032PLA	RET	missense_variant	11	p.N702T	0.0064	10	43610153	A	C
P68	PD	RS19035542PLA	TP53	missense_variant	5	p.V157G	0.0334	17	7578460	A	C
P68	PD	RS19035542PLA	EGFR	disruptive_inframe_deletion	19	p.L747_T751delinsP	0.0512	7	55242467	AATTAAGAGAAGCAA	AAC
P68	PD	RS19035542PLA	EGFR	missense_variant	20	p.T790M	0.0152	7	55249071	C	T
P68	PD	RS19035542PLA	MYC	cn_amp		cn_amp	4.9	8q24.21	8q24.21	3	3
P68	Baseline	RS1839691PLA	BRCA2	cn_amp		cn_amp	2.64	13q13.1	13q13.1	24	24
P68	Baseline	RS1839691PLA	CCND1	cn_amp		cn_amp	4.65	11q13.3	11q13.3	5	5
P68	Baseline	RS1839691PLA	CDK4	cn_amp		cn_amp	2.35	12q14.1	12q14.1	7	6
P68	Baseline	RS1839691PLA	CDKN2A	cn_del		cn_del	1	9p21.3	9p21.3	5	5
P68	Baseline	RS1839691PLA	EGFR	disruptive_inframe_deletion	19	p.L747_T751delinsP	0.287	7	55242467	AATTAAGAGAAGCAA	AAC
P68	Baseline	RS1839691PLA	EGFR	cn_amp		cn_amp	2.65	7p11.2	7p11.2	28	28
P68	Baseline	RS1839691PLA	FGF19	cn_amp		cn_amp	3.8	11q13.3	11q13.3	3	2
P68	Baseline	RS1839691PLA	FGF3	cn_amp		cn_amp	2.9	11q13.3	11q13.3	3	2
P68	Baseline	RS1839691PLA	FGF4	cn_amp		cn_amp	4.74	11q13.3	11q13.3	3	2
P68	Baseline	RS1839691PLA	FGFR2	cn_del		cn_del	1.63	10q26.13	10q26.13	8	7
P68	Baseline	RS1839691PLA	MYC	cn_amp		cn_amp	2.95	8q24.21	8q24.21	3	3
P68	Baseline	RS1839691PLA	PRKDC	missense_variant	31	p.F1244L	0.0339	8	48805816	A	G
P68	Baseline	RS1839691PLA	PRKDC	cn_amp		cn_amp	2.61	8q11.21	8q11.21	5	5
P68	Baseline	RS1839691PLA	RB1	large_genomic_rearrangement	43508	exon2-12cn_del	1.37	13q14.2	48881349-48947680(+)	26	11
P68	Baseline	RS1839691PLA	TP53	missense_variant	5	p.V157G	0.399	17	7578460	A	C
P68	Cycle1	RS1847362PLA	negative
P69	Cycle1	RS1847850PLA	negative
P69	Baseline	RS1840345PLA	EGFR	missense_variant	21	p.L858R	0.0027	7	55259515	T	G
P70	PD	RS19046763PLA	CDKN1B	missense_variant	1	p.E80K	0.0282	12	12871011	G	A
P70	PD	RS19046763PLA	RB1	missense_variant	14	p.Y454D	0.0278	13	48953757	T	G
P70	PD	RS19046763PLA	TP53	missense_variant	7	p.R248Q	0.02	17	7577538	C	T
P70	PD	RS19046763PLA	TP53	missense_variant	5	p.H168R	0.0115	17	7578427	T	C
P70	PD	RS19046763PLA	BRCA1	missense_variant	10	p.N306S	0.012	17	41246631	T	C
P70	PD	RS19046763PLA	PMS2	synonymous_variant	2	p.G29=	0.0449	7	6045599	C	T
P70	PD	RS19046763PLA	EGFR	conservative_inframe_deletion	19	p.E746_A750del	0.09	7	55242465	GGAATTAAGAGAAGCA	G
P70	PD	RS19046763PLA	EGFR	missense_variant	20	p.T790M	0.0117	7	55249071	C	T
P70	Cycle1	RS19000922PLA	negative
P70	Baseline	RS1842245PLA	BRCA1	missense_variant	10	p.N306S	0.0284	17	41246631	T	C
P70	Baseline	RS1842245PLA	EGFR	conservative_inframe_deletion	19	p.E746_A750del	0.5001	7	55242465	GGAATTAAGAGAAGCA	G
P70	Baseline	RS1842245PLA	EGFR	cn_amp		cn_amp	3.84	7p11.2	7p11.2	28	28
P70	Baseline	RS1842245PLA	HIST1H1C	missense_variant	1	p.K152N	0.0208	6	26056201	C	G
P70	Baseline	RS1842245PLA	NOTCH1	missense_variant	27	p.D1698N	0.0389	9	139397709	C	T
P70	Baseline	RS1842245PLA	PDGFRA	synonymous_variant	15	p.L694=	0.0319	4	55144608	G	A
P70	Baseline	RS1842245PLA	RB1	missense_variant	14	p.Y454D	0.2461	13	48953757	T	G
P70	Baseline	RS1842245PLA	TP53	missense_variant	5	p.H168R	0.1761	17	7578427	T	C
P71	Cycle1	RS19000329PLA	negative
P71	Baseline	RS1842277PLA	EGFR	disruptive_inframe_deletion	19	p.L747_A750delinsP	0.0029	7	55242465	GGAATTAAGAGAAG	GGAAC
P71	PD	RS19054544PLA	EGFR	disruptive_inframe_deletion	19	p.L747_A750delinsP	0.0007	7	55242465	GGAATTAAGAGAAG	GGAAC
P72	Cycle1	RS19000325PLA	negative
P72	Baseline	RS1842802PLA	RB1	splice_donor_variant	12	c.1215+1_1215+12del	0.0031	13	48947628	CGTAAGCCATATA	C
P72	Baseline	RS1842802PLA	EGFR	disruptive_inframe_deletion	19	p.L747_T751del	0.0572	7	55242467	AATTAAGAGAAGCAAC	A
P74	Baseline	RS1804803PLA	BRINP3	missense_variant	8	p.L473H	0.0506	1	190068031	A	T
P74	Baseline	RS1804803PLA	CCNE1	cn_amp		cn_amp	3.75	19q12	19q12	4	4
P74	Baseline	RS1804803PLA	EGFR	disruptive_inframe_deletion	19	p.E746_A750del	0.5852	7	55242464	AGGAATTAAGAGAAGC	A
P74	Baseline	RS1804803PLA	EGFR	cn_amp		cn_amp	5.09	7p11.2	7p11.2	28	28
P74	Baseline	RS1804803PLA	PTPRD	missense_variant	21	p.P323H	0.1159	9	8518423	G	T
P74	Baseline	RS1804803PLA	TP53	missense_variant	10	p.G334W	0.1023	17	7574027	C	A
P74	Baseline	RS1804803PLA	TRIM58	missense_variant	6	p.E317T	0.04	1	248039279	GA	AC
P74	Baseline	RS1804803PLA	VEGFB	intron_variant	5	c.375-18_375-11del	0.0919	11	64004637	GTCTGTCTA	G
P74	Baseline	RS1804803PLA	VEGFB	intron_variant	5	c.375-9A>C	0.0757	11	64004650	A	C
P74	Baseline	RS1804803PLA	VEGFB	disruptive_inframe_deletion	5	p.P126_K128delinsQ	0.0718	11	64004660	CCTAAAA	C
P74	Cycle1	RS1810384PLA	negative
P75	PD	RS19017433PLA	TP53	frameshift_variant	4	p.P75fs	0.0118	17	7579462	AG	A
P75	PD	RS19017433PLA	EGFR	missense_variant	21	p.L858R	0.0665	7	55259515	T	G
P75	PD	RS19017433PLA	MET	cn_amp		cn_amp	2.46	7q31.2	7q31.2	28	28
P75	Baseline	RS1800586PLA	EGFR	missense_variant	21	p.L858R	0.0818	7	55259515	T	G
P75	Baseline	RS1800586PLA	TP53	frameshift_variant	4	p.P75fs	0.0439	17	7579462	AG	A
P75	Cycle1	RS1804324PLA	negative
P76	PD	RS19053940PLA	TP53	disruptive_inframe_deletion	8	p.L264_N268del	0.0334	17	7577134	GTTCCGTCCCAGTAGA	G
P76	PD	RS19053940PLA	APC	missense_variant	16	p.R2166Q	0.039	5	112177788	G	A
P76	PD	RS19053940PLA	EGFR	missense_variant	21	p.L858R	0.048	7	55259515	T	G
P76	Baseline	RS1803004PLA	APC	missense_variant	16	p.R2166Q	0.0074	5	112177788	G	A
P76	Baseline	RS1803004PLA	EGFR	missense_variant	21	p.L858R	0.0094	7	55259515	T	G
P76	Baseline	RS1803004PLA	TP53	disruptive_inframe_deletion	8	p.L264_N268del	0.0077	17	7577134	GTTCCGTCCCAGTAGA	G
P76	Cycle1	RS1806456PLA	negative
P78	Baseline	RS1809636PLA	CSMD3	intron_variant	27	c.4362-6C>T	0.0212	8	113563108	G	A
P78	Baseline	RS1809636PLA	EGFR	disruptive_inframe_deletion	19	p.E746_A750del	0.0645	7	55242464	AGGAATTAAGAGAAGC	A
P78	Baseline	RS1809636PLA	EGFR	synonymous_variant	20	p.S768=	0.0104	7	55249006	C	T
P78	Baseline	RS1809636PLA	GRIN2A	synonymous_variant	14	p.Y1267=	0.0077	16	9857600	G	A
P78	Baseline	RS1809636PLA	PIK3CA	missense_variant	21	p.H1047R	0.1005	3	178952085	A	G
P78	Baseline	RS1809636PLA	TP53	frameshift_variant	4	p.S96fs	0.0844	17	7579400	G	GT
P78	Cycle1	RS1815380PLA	EGFR	disruptive_inframe_deletion	19	p.E746_A750del	0.0002	7	55242464	AGGAATTAAGAGAAGC	A
P78	Cycle1	RS1815380PLA	EGFR	synonymous_variant	20	p.S768=	0.0094	7	55249006	C	T
P78	Cycle1	RS1815380PLA	PIK3CA	missense_variant	21	p.H1047R	0.0013	3	178952085	A	G
P79	Baseline	RS1806461PLA	EGFR	disruptive_inframe_deletion	19	p.E746_A750del	0.0003	7	55242464	AGGAATTAAGAGAAGC	A
P79	Cycle1	RS1811849PLA	negative
P79	PD	RS1836031PLA	negative
P81	Baseline	RS1803868PLA	EGFR	missense_variant	21	p.L858R	0.2241	7	55259515	T	G
P81	Baseline	RS1803868PLA	EGFR	cn_amp		cn_amp	2.31	7p11.2	7p11.2	28	21
P81	Baseline	RS1803868PLA	PTPRD	missense_variant	28	p.F850L	0.3832	9	8486269	A	G
P81	Baseline	RS1803868PLA	SPTA1	missense_variant	5	p.R192H	0.0053	1	158650476	C	T
P81	Baseline	RS1803868PLA	TP53	splice_donor_variant	4	c.375+1G>T	0.1785	17	7579311	C	A
P81	Cycle1	RS1807865PLA	negative
P84	Baseline	RS1809942PLA	EGFR	conservative_inframe_deletion	19	p.E746_A750del	0.1281	7	55242465	GGAATTAAGAGAAGCA	G
P84	Baseline	RS1809942PLA	RB1	stop_gained	23	p.R787*	0.1848	13	49039374	C	T
P84	Baseline	RS1809942PLA	TP53	frameshift_variant	6	p.G187fs	0.0231	17	7578255	TTCCACTCGGATAAGATGCTGAGGAGGGGCCAGACCTAAGAGCAATC	T
P84	Cycle1	RS1816446PLA	EGFR	conservative_inframe_deletion	19	p.E746_A750del	0.0004	7	55242465	GGAATTAAGAGAAGCA	G
P85	PD	RS19022089PLA	EGFR	disruptive_inframe_deletion	19	p.L747_T751del	0.0005	7	55242467	AATTAAGAGAAGCAAC	A
P85	Baseline	RS1726005PLA	EGFR	disruptive_inframe_deletion	19	p.L747_T751del	0.092	7	55242467	AATTAAGAGAAGCAAC	A
P85	Baseline	RS1726005PLA	MYC	cn_amp		cn_amp	2.65	8q24.21	8q24.21	8	8
P85	Baseline	RS1726005PLA	TP53	missense_variant	5	p.Y163C	0.0882	17	7578442	T	C
P85	Cycle1	RS1803400PLA	negative
P86	PD	RS19056686PLA	TP53	missense_variant	8	p.C275Y	0.0574	17	7577114	C	T
P86	PD	RS19056686PLA	EGFR	disruptive_inframe_deletion	19	p.E746_A750del	0.0931	7	55242464	AGGAATTAAGAGAAGC	A
P86	PD	RS19056686PLA	EGFR	missense_variant	20	p.T790M	0.0515	7	55249071	C	T
P86	Baseline	RS1805453PLA	EGFR	disruptive_inframe_deletion	19	p.E746_A750del	0.0836	7	55242464	AGGAATTAAGAGAAGC	A
P86	Baseline	RS1805453PLA	NTRK3	synonymous_variant	19	p.I763=	0.023	15	88423546	G	T
P86	Baseline	RS1805453PLA	TP53	missense_variant	8	p.C275Y	0.0465	17	7577114	C	T
P86	Cycle1	RS1810904PLA	negative
P87	Baseline	RS1809638PLA	EGFR	disruptive_inframe_deletion	19	p.E746_A750del	0.3238	7	55242464	AGGAATTAAGAGAAGC	A
P87	Baseline	RS1809638PLA	EGFR	cn_amp		cn_amp	3.13	7p11.2	7p11.2	28	28
P87	Baseline	RS1809638PLA	TP53	frameshift_variant	7	p.C242fs	0.009	17	7577557	A	AG
P87	Cycle1	RS1815629PLA	negative
P87	PD	RS19071244PLA	EGFR	disruptive_inframe_deletion	19	p.E746_A750del	0.0146	7	55242464	AGGAATTAAGAGAAGC	A
P87	PD	RS19071244PLA	EGFR	missense_variant	20	p.T790M	0.0067	7	55249071	C	T
P88	Baseline	RS1812526PLA	EGFR	disruptive_inframe_deletion	19	p.E746_A750del	0.3841	7	55242464	AGGAATTAAGAGAAGC	A
P88	Baseline	RS1812526PLA	EGFR	cn_amp		cn_amp	3.47	7p11.2	7p11.2	28	28
P88	Baseline	RS1812526PLA	KEAP1	missense_variant	3	p.F220L	0.0721	19	10602918	G	C
P88	Baseline	RS1812526PLA	MYC	cn_amp		cn_amp	8.41	8q24.21	8q24.21	3	3
P88	Baseline	RS1812526PLA	RB1	frameshift_variant	17	p.W563fs	0.0891	13	48955571	TG	T
P88	Baseline	RS1812526PLA	TP53	stop_gained	4	p.E51*	0.059	17	7579536	C	A
P88	Cycle1	RS1818411PLA	MCL1	missense_variant	1	p.Y15S	0.0285	1	150551963	T	G
P88	PD	RS1838269PLA	EGFR	disruptive_inframe_deletion	19	p.E746_A750del	0.2435	7	55242464	AGGAATTAAGAGAAGC	A
P88	PD	RS1838269PLA	EGFR	missense_variant	20	p.T790M	0.151	7	55249071	C	T
P88	PD	RS1838269PLA	EGFR	cn_amp		cn_amp	2.54	7p11.2	7p11.2	28	26
P88	PD	RS1838269PLA	KEAP1	missense_variant	3	p.F220L	0.1989	19	10602918	G	C
P88	PD	RS1838269PLA	MCL1	missense_variant	1	p.Y15S	0.0177	1	150551963	T	G
P88	PD	RS1838269PLA	MYC	cn_amp		cn_amp	20.02	8q24.21	8q24.21	3	3
P88	PD	RS1838269PLA	RB1	frameshift_variant	17	p.W563fs	0.1732	13	48955571	TG	T
P88	PD	RS1838269PLA	TP53	stop_gained	4	p.E51*	0.126	17	7579536	C	A
P89	Baseline	RS1819261PLA	DNMT3A	missense_variant	19	p.H739P	0.0169	2	25463277	T	G
P89	Baseline	RS1819261PLA	EGFR	missense_variant	21	p.L858R	0.0018	7	55259515	T	G
P89	Baseline	RS1819261PLA	RET	intron_variant	14	c.2393-9C>T	0.0072	10	43614970	C	T
P90	Baseline	RS1806924PLA	EGFR	disruptive_inframe_deletion	19	p.E746_A750del	0.0014	7	55242464	AGGAATTAAGAGAAGC	A
P90	Cycle1	RS1813227PLA	negative
P94	Baseline	RS1804800PLA	EGFR	missense_variant	21	p.L858R	0.1007	7	55259515	T	G
P94	Baseline	RS1804800PLA	TP53	stop_gained	5	p.Q136*	0.0093	17	7578524	G	A

## Sheet: clinical info
pID	Age	Sex	Smoking status	Stage	T_Stage	N_Stage	M_Stage	Visceral.metastasis	Bone.metastasis	Brain.metastasis	Histology	Tumor.size	Surgical.history	Chemotherapy.history	Targeted therapy.history	Treatment.line	Best.response	OS (months)	OS.status	PFS (months)	PFS.status
P60	78	Male	yes	4	T2	N3	M1c	no	yes	no	LUAD	45	yes	no	no	Firstline	SD	25.5	1	21.2333	1
P61	68	Female	no	4	T4	N2	M1b	yes	yes	yes	LUAD	90	no	no	no	Firstline	PR	22.9	1	19.9667	1
P64	57	Female	no	4	T2	N3	M1	yes	yes	no	LUAD	19.9	no	no	no	Firstline	PR	14.1333	1	9.93333	1
P65	65	Female	no	4	T4	N2	M1c	no	no	yes	LUAD	32	no	no	no	Firstline	PR	25.2333	1	9.63333	1
P66	53	Male	yes	4	T4	N2	M1	no	yes	yes	LUAD	51	no	no	no	Firstline	PR	13.0667	1	8.86667	1
P67	75	Female	no	4	T4	N3	M1c	yes	yes	yes	LUAD	41.3	no	no	no	Firstline	PR	23.7333	1	4.46667	0
P68	62	Male	yes	4	T4	N3	M1c	yes	yes	yes	LUAD	152.9	no	no	no	Firstline	PR	14.6333	1	8.7	1
P69	37	Male	yes	4	T4	N0	M1	yes	no	no	LUAD	34.7	yes	no	no	Firstline	PR	28.0333	0	4.73333	1
P70	58	Male	yes	4	T4	N2	M1c	yes	yes	yes	LUAD	144	yes	no	no	Firstline	PR	22.9667	1	9.9	1
P71	63	Male	yes	4	T4	N2	M1	yes	yes	no	LUAD	47.2	no	no	no	Firstline	PR	17.5667	1	11.0333	1
P72	72	Male	yes	4	T4	N3	M1c	yes	yes	yes	LUAD	15.6	no	no	no	Firstline	PR	27.9667	0	15.4	1
P15	68	Male	yes	4	T4	N2	M1	no	no	no	LUAD	26	yes	no	no	Firstline	PR	19.8667	1	18.3333	0
P17	57	Male	yes	4	T4	N3	M1	no	no	no	LUAD	47	yes	no	no	Firstline	PR	19.3667	1	8.4	1
P18	53	Male	no	4	T4	N1	M1	no	no	no	LUAD	29	no	no	no	Firstline	PR	7	0	7	1
P20	50	Female	no	4	T4	N3	M1	yes	no	yes	LUAD	64	yes	no	no	Firstline	PR	30.9	0	13.8	1
P19	61	Female	no	4	T1	N3	M1	no	yes	yes	LUAD	22	no	no	no	Firstline	PR	30.8	0	18.2667	0
P21	58	Female	no	4	T4	N3	M1	no	yes	yes	LUAD	72	no	no	no	Firstline	PR	11.1333	1	6.93333	1
P22	62	Male	no	4	T4	N2	M1	no	no	no	LUAD	81	yes	no	no	Firstline	PR	25.1	1	14.0333	1
P23	27	Female	no	4	T4	N3	M1	yes	no	no	LUAD	91	no	no	no	Firstline	PR	10.8	1	5.76667	1
P25	70	Male	no	4	T4	N3	M1	no	yes	no	LUAD	45	no	no	no	Firstline	PR	30.6667	0	30.6667	0
P24	47	Male	yes	3B	T4	N3	M0	no	no	no	LUAD	100	yes	no	no	Firstline	PR	30.6	1	19.6333	0
P26	67	Male	yes	4	T4	N3	M1	no	yes	no	LUAD	52	yes	no	no	Firstline	PR	14.8333	1	9.9	0
P28	48	Male	yes	4	T2	N3	M1	no	yes	yes	LUAD	28	no	no	no	Firstline	SD	29.4333	0	18.4	0
P29	61	Male	yes	4	T1	N2	M1	no	no	yes	LUAD	25	no	no	no	Firstline	SD	29.4	0	15.4333	1
P30	64	Female	no	4	T4	N0	M1	no	no	no	LUAD	23	no	no	no	Firstline	SD	29.6667	0	18.2333	0
P31	75	Male	yes	4	T4	N3	M1	yes	yes	yes	LUAD	79	yes	no	no	Firstline	PR	28.0667	0	18.2333	0
P32	44	Male	yes	4	T3	N3	M1	yes	no	no	LUAD	54	no	no	no	Firstline	PR	25.2667	1	8.46667	1
P33	64	Female	no	4	T2	N0	M1	no	no	yes	LUAD	33	yes	no	no	Firstline	PR	28.2333	0	4.2	1
P34	66	Female	no	4	T4	N2	M1	no	no	no	LUAD	38	no	no	no	Firstline	SD	27.5667	0	16.8333	0
P1	71	Male	no	4	T4	N3	M1a	yes	yes	yes	LUAD	117	yes	no	no	Firstline	PR	17.3667	1	12.6	1
P2	66	Female	no	4	T2	N1	M1b	no	yes	no	LUAD	35	no	no	no	Firstline	PR	32.2	0	32.2	0
P3	57	Male	no	3B	T4	N3	M0	no	no	no	LUAD	24	no	no	no	Firstline	SD	21.8333	1	5.6	1
P6	71	Female	no	4	T4	N2	M1b	yes	yes	no	LUAD	113	no	no	no	Firstline	SD	8.36667	1	2.26667	0
P7	63	Female	no	4	T2	N3	M1	no	yes	no	LUAD	42	yes	no	no	Firstline	PR	29.4333	0	10.8667	1
P9	75	Female	no	4	T3	N2	M1a	yes	no	no	LUAD	70	yes	no	no	Firstline	PR	27.9333	0	18.1667	1
P11	67	Female	no	4	T3	N0	M1	no	no	no	LUAD	44	no	no	no	Firstline	PR	29.1667	0	6.76667	1
P13	62	Female	no	4	T4		M1	no	yes	no	LUAD	33	no	no	no	Firstline	PR	28	0	28	0
P14	52	Male	yes	4	T1	N2	M1	no	yes	no	LUAD	58	no	no	no	Firstline	PR	11.4333	1	4.3	1
P35	53	Female	no	4	T4	N1	M1a	yes	no	no	LUAD	103	no	no	no	Firstline	PR	29.5333	0	5.73333	1
P36	52	Female	no	4	T4	N3	M1c	yes	yes	yes	LUAD	109	yes	no	no	Firstline	PR	27.9333	0	16.7333	1
P37	67	Female	yes	4	T3	N2	M1a	yes	no	no	LUAD	98	no	no	no	Firstline	PR	26.6667	0	22.5667	0
P41	55	Male	no	4	T3	N0	M1	yes	no	no	LUAD	60	no	no	no	Firstline	SD	31.9333	0	20.3	0
P40	69	Female	no	4	T3	N3	M1	no	yes	no	LUAD	74	no	no	no	Firstline	PR	12.2	1	11.1	1
P43	71	Female	no	4	T1	N0	M1	no	yes	no	LUAD	23	yes	no	no	Firstline	PR	31.1333	0	15.4667	1
P42	65	Female	no	4	T2	N2	M1	no	yes	no	LUAD	40	no	no	no	Firstline	PR	16.5	1	15.0667	1
P44	67	Male	no	4	T4	N2	M1	no	yes	yes	LUAD	116	no	no	no	Firstline	PR	24.2333	1	5.96667	1
P46	76	Male	yes	4	T4	N3	M1	yes	no	yes	LUAD	76	no	no	no	Firstline	PR	26.1667	1	3.06667	1
P47	69	Female	no	4	T4	N2	M1	yes	no	no	LUAD	60	no	no	no	Firstline	SD	13.2333	1	5.86667	1
P49	52	Female	no	4	T4	N0	M1	no	no	no	LUAD	35	no	no	no	Firstline	SD	15.3	1	7.63333	0
P50	73	Female	no	4	T4	N1	M1	yes	yes	no	LUAD	53	no	no	no	Firstline	PR	29.5333	0	25.4333	1
P53	77	Female	no	4	T2	N3	M1	no	yes	no	LUAD	93	no	no	no	Firstline	PR	29.4667	0	15.2333	0
P55	72	Female	no	3B	T3	N3	M0	no	no	no	LUAD	61	no	no	no	Firstline	SD	28.2667	0	12.7667	1
P57	50	Female	no	4	T1	N3	M1	yes	yes	no	LUAD	35	yes	no	no	Firstline	SD	8.26667	1	7.13333	1
P58	61	Female	no	4	T4		M1	yes	no	yes	LUAD	100	yes	no	no	Firstline	PR	20.9	1	13.9667	1
P59	69	Female	no	4	T2		M1	yes	no	no	LUAD	45	no	no	no	Firstline	PR	28.4	0	19.7667	1
P85	63	Male	yes	4	T1	N1	M1c	no	yes	no	LUAD	33	yes	no	no	Firstline	PR	32.2	1	16.9	1
P75	70	Female	no	4	T3	N2	M1a	yes	no	no	LUAD	39	no	no	no	Firstline	PR	16.9	1	15.4333	1
P76	60	Male	no	3B	T4	N2	M0	no	no	no	LUAD	11	no	no	no	Firstline	PR	38.1667	0	20.7667	1
P81	69	Female	no	4	T1	N2	M1a	yes	yes	no	LUAD	18	yes	no	no	Firstline	PR	19.4	1	6.16667	0
P74	73	Male	yes	4	T4		M1a	no	no	no	LUAD	31	yes	no	no	Firstline	PR	26.8	1	8.46667	0
P94	73	Male	yes	3B	T3	N2	M0	yes	no	no	LUAD	86	yes	no	no	Firstline	PR	22.7667	1	9.76667	0
P86	70	Female	no	4	T1	N2	M1a	yes	yes	no	LUAD	21	no	no	no	Firstline	PR	36.9667	0	20	1
P79	49	Female	no	4	T2	N3	M1	no	no	no	LUAD	34	no	no	no	Firstline	PR	36.7667	0	6.96667	1
P90	38	Female	no	4	T2	N2	M1a	no	no	no	LUAD	50	no	no	no	Firstline	PR	36.3667	0	36.3667	0
P78	68	Female	no	4	T4	N3	M1	no	no	no	LUAD	10	no	no	no	Firstline	PR	19.4667	1	11.2333	0
P87	52	Female	no	4	T4	N3	M1	no	no	no	LUAD	18	yes	no	no	Firstline	PR	35.9333	0	20.8333	1
P84	67	Female	no	4	T2	N2	M1	yes	no	yes	LUAD	22	no	no	no	Firstline	PR	6.2	1	5.86667	0
P88	69	Female	no	4	T2		M1	no	no	no	LUAD	46	yes	no	no	Firstline	PR	5.76667	0	5.76667	1
P89	62	Male	yes	4	T4	N3	M1	yes	no	no	LUAD	19	no	no	no	Firstline		22.1333	1	1.36667	0
